# Supplementary material for: Review of Vaccination Recommendations in Guidelines for Non-Communicable Diseases with Highest Global Disease Burden among Adults 75 Years Old and Above
Source: Vaccines (Basel). 2023 Jun 8;11(6):1076. doi: 10.3390/vaccines11061076 (PMC10305037; doi:10.3390/vaccines11061076)
Supplement: Supplementary file 1 [file vaccines-11-01076-s001.zip]

Archive with 1 entries (1 files):
- vaccines-2371220-supplementary.pdf
